# Supplementary material for: Cell-Free DNA Fragmentation Patterns as Biomarkers for Human Papillomavirus-Related Cancers: A Systematic Review of Methodological Diversity and Diagnostic Performance
Source: Int J Mol Sci. 2026 Jul 17;27(14):6372. doi: 10.3390/ijms27146372 (PMC13411076; doi:10.3390/ijms27146372)
Supplement: Supplementary file 1 [file ijms-27-06372-s001.zip]

Archive with 1 entries (1 files):
- ijms-4422600-supplementary.pdf
